# Supplementary material for: Changes in the Proteome Profile of People Achieving Remission of Type 2 Diabetes after Bariatric Surgery
Source: J Clin Med. 2021 Aug 18;10(16):3659. doi: 10.3390/jcm10163659 (PMC8396849; doi:10.3390/jcm10163659)
Supplement: Supplementary file 1 [file jcm-10-03659-s001.zip]

Archive with 1 entries (1 files):
- jcm-1330176-supplementary.xlsx
